# Supplementary material for: Intentional partial odontectomy—a long-term follow-up study
Source: Maxillofac Plast Reconstr Surg. 2017 Oct 5;39(1):29. doi: 10.1186/s40902-017-0127-z (PMC5628083; doi:10.1186/s40902-017-0127-z)
Supplement: Additional file 1: — Case form and result of data. (XLSX 14 kb) [file 40902_2017_127_MOESM1_ESM.xlsx]

## Sheet: data
Initial	Chart	DOB	Age	Calc. Age	Sex	area	impaction	ankylosis	ini' visit	ext' date	last f/u (x-ray based)	last f/u (record based)	f/u period (mo.)	complications	misc.	TMD
JBH	12215324	1959-01-07	52	47.9671	F	48	M	O	2005-02-11	2006-12-14	2016-09-03	2016-09-03	118.367	pain, trismus	routine SRP	O
KSH	10267196	1949-12-31	61	58.8658	M	38	H	O(hypercementosis)	2008-10-20	2008-10-28	2017-05-29	2017-05-29	104.5	-		O
KYS	10619672	1965-10-15	44	38.8904	M	48	M	O	2004-06-28	2004-08-26	2010-01-21	2010-01-21	65.8	-	routine SRP	X
ASJ	14042483	1979-02-02	32	32.2493	F	38	M	O	2011-04-21	2011-04-26	2015-03-20	2015-03-20	47.4667	bone fragement 4 mo. after		O
		1979-02-03	33	32.3041	F	48	V	O	2011-04-21	2011-05-17	2015-03-20	2015-03-20	46.7667	-		O
PJH	17689874	1970-09-05	42	42.8192	F	38	M	O	2013-05-20	2013-06-20	2016-02-26	2016-02-26	32.7	pain, trismus, food impactoin	no pain after 6 mo.	O
KKS	15517579	1958-08-06	58	49.137	M	38	V	O	2007-09-06	2007-09-13	2010-06-10	2010-06-10	33.3667	#37i explantation after 2 yrs.		X
KY	18791763	1985-11-16	31	24.9014	M	48	H	O	2010-08-12	2010-10-05	2015-09-14	2016-10-13	60.1667			X
		1985-11-17	32	24.937	M	38	H	O	2010-08-12	2010-10-19	2015-09-14	2016-10-13	59.7			X
			42.7778	39.119									63.2037
			11.8192	11.6148									29.8227
KJY	21464315	1976-01-17	39	39.3671	M	38	horizontal	O	2015-03-04	2015-05-21	2015-09-10	2016-01-07	3.73333	-		O
PBS	11902430	1967-07-01		37.6548	M	48	horizontal	O	2005-01-03	2005-02-15	2005-02-15	???	0	pain		X
EJW	10573132	1987-08-05	22	22.0575	F	48	horizontal	O	2009-08-20	2009-08-20	2009-08-28	2010-08-12	0.266667	-	class III, C horizontal	X
		1987-08-05		23.0356		38	horizontal	O	2009-08-20	2010-08-12	X	2010-08-12	#VALUE!	-	CEJ-section	X
LGJ	18129058	1961-07-03	48	48.7315	M	38	horizontal	O	2010-02-18	2010-03-15	2010-03-30	2016-05-06	0.5	#37 hypersensitiity	routine SRP	X
LYH	18712878	1966-08-22	43	43.8438	F	38	horizontal	O	2010-06-14	2010-06-15	2010-06-15	2010-06-22	0	-	under G/A	X
		1966-08-22		43.8438		48	c	O	2010-06-14	2010-06-15	2010-06-15	2010-06-22	0	-	under G/A	X
KSO	15126670	1963-11-10	48	-63.9041	F	NONE							0
KSO	IPO X
